# Supplementary material for: A Systematic Review to Evaluate Patient-Reported Outcome Measures (PROMs) for Metastatic Prostate Cancer According to the COnsensus-Based Standard for the Selection of Health Measurement INstruments (COSMIN) Methodology
Source: Cancers (Basel). 2022 Oct 19;14(20):5120. doi: 10.3390/cancers14205120 (PMC9600015; doi:10.3390/cancers14205120)
Supplement: Supplementary file 1 [file cancers-14-05120-s001.zip]

Archive with 5 entries (5 files):
- Supplementary Table S1 The most frequently used PROMs in RCTs of men with mPCa were the.pdf
- Supplementary Table S2 Summary Card of the FACT-P.pdf
- Supplementary Table S3 Summary card of the BPI.pdf
- Supplementary Table S4 Summary card BPI-SF.pdf
- Supplementary Table S5 Characteristics of the included studies.pdf
